# Supplementary material for: Genome-wide evaluation of gene editing outcomes using CRISPR/Cas9 in seed propagated Camelina sativa and vegetatively propagated Solanum tuberosum
Source: Front Plant Sci. 2024 Nov 26;15:1496861. doi: 10.3389/fpls.2024.1496861 (PMC11628256; doi:10.3389/fpls.2024.1496861)
Supplement: Supplementary file 3 [file Table1.xlsx]

## Sheet: Table S1
Table S1. Description of plants used in this study
Line	Species	Experiment	Vector	Generation
SUN_DsRed_1.1a.1	Camelina sativa cv. Suneson	empty vector control	pTRANS_220d+dsRED	T2
SUN_DsRed_1.1c.1	Camelina sativa cv. Suneson	empty vector control	pTRANS_220d+dsRED	T2
SUN_DsRed_3.1a.1	Camelina sativa cv. Suneson	empty vector control	pTRANS_220d+dsRED	T2
SUN_DsRed_3.1b.1	Camelina sativa cv. Suneson	empty vector control	pTRANS_220d+dsRED	T2
SUN_DsRed_5.1.1	Camelina sativa cv. Suneson	empty vector control	pTRANS_220d+dsRED	T2
SUN_DsRed_6.1a.1	Camelina sativa cv. Suneson	empty vector control	pTRANS_220d+dsRED	T2
SUN_DsRed_6.1b.1	Camelina sativa cv. Suneson	empty vector control	pTRANS_220d+dsRED	T2
SUN_F1A	Camelina sativa cv. Suneson	Cas9 edited event	pCAMBIA_1302+sgRNAF1	T5
SUN_F1B	Camelina sativa cv. Suneson	Cas9 edited event	pCAMBIA_1302+sgRNAF1	T6
SUN_R2A	Camelina sativa cv. Suneson	Cas9 edited event	pCAMBIA_1302+sgRNAR2	T5
SUN_R1A	Camelina sativa cv. Suneson	Cas9 edited event	pCAMBIA_1302+sgRNAR1	T5
SUN_R1B	Camelina sativa cv. Suneson	Cas9 edited event	pCAMBIA_1302+sgRNAR1	T5
SUN_R1C	Camelina sativa cv. Suneson	Cas9 edited event	pCAMBIA_1302+sgRNAR1	T6
SUN_R1D	Camelina sativa cv. Suneson	Cas9 edited event	pCAMBIA_1302+sgRNAR1	T5
SUN_R1E	Camelina sativa cv. Suneson	Cas9 edited event	pCAMBIA_1302+sgRNAR1	T5
SUN_R1F	Camelina sativa cv. Suneson	Cas9 edited event	pCAMBIA_1302+sgRNAR1	T5
Suneson WT3-1	Camelina sativa cv. Suneson	Wildtype (WT)	-	-
DRH195_EV_3c	Solanum tuberosum DRH195	empty vector control	pTRANS_220d	T0
DRH195_EV_7b	Solanum tuberosum DRH195	empty vector control	pTRANS_220d	T0
DRH195_EV_11a	Solanum tuberosum DRH195	empty vector control	pTRANS_220d	T0
DRH195_EV_12a	Solanum tuberosum DRH195	empty vector control	pTRANS_220d	T0
DRH195_EV_14c	Solanum tuberosum DRH195	empty vector control	pTRANS_220d	T0
DRH195_1c	Solanum tuberosum DRH195	Cas9 edited event	pTRANS_220d+sgRNA1/2	T0
DRH195_6b	Solanum tuberosum DRH195	Cas9 edited event	pTRANS_220d+sgRNA1/2	T0
DRH195_5	Solanum tuberosum DRH195	Cas9 edited event	pTRANS_220d+sgRNA1/2	T0
DRH195_7b	Solanum tuberosum DRH195	Cas9 edited event	pTRANS_220d+sgRNA1/2	T0
DRH195_10b	Solanum tuberosum DRH195	Cas9 edited event	pTRANS_220d+sgRNA1/2	T0
DRH195_13c	Solanum tuberosum DRH195	Cas9 edited event	pTRANS_220d+sgRNA1/2	T0
DRH195_2a	Solanum tuberosum DRH195	Cas9 edited event	pTRANS_220d+sgRNA1/2	T0
DRH195 WT-1	Solanum tuberosum DRH195	Wildtype (WT)	-	-
DRH195 WT-2	Solanum tuberosum DRH195	Wildtype (WT)	-	-

## Sheet: Table S2
Table S2. DNA primers used in this study
Primer Name	Sequence (5' to 3')	Annotation
Cas9F	CTCACAAAGGCTGAGAGGGG	T-DNA screening
Cas9R	CCTCCAGGAAATCGATCGGG	T-DNA screening
DRH_PPO1_F	ATGTCTTCTTCTAGTACTACTACTCTTCC	DRH195 event screening round 1
DRH_PPO1_R	TTAACAATCCTCAAGCTTGATCTCCAC	DRH195 event screening round 1
DRH_PPO2_F	GTTGTTGCGCGCCTAAGCCTG	DRH195 event screening round 1
DRH_PPO2_R	CAAGACTGATCGTCGCAC	DRH195 event screening round 1
DRH_PPO3_F	ATGGCAAGTGTGTGCAATAGTAG	DRH195 event screening round 1
DRH_PPO3_R	CTCCACATTTTCAATGGAGATACC	DRH195 event screening round 1
M13+DRH_PPO1scrn_F	TGTAAAACGACGGCCAGTGTACTTCTACGAAAGAATTTTGGGATC	DRH195 event screening round 2
M13+DRH_PPO2scrn_F	TGTAAAACGACGGCCAGTGTTCGTCAGCCTGCTCATGAAG	DRH195 event screening round 2
M13+DRH_PPO3scrn_F	TGTAAAACGACGGCCAGTCATGCGTTTACCTCCCATGTTC	DRH195 event screening round 2
PPO1_AMPF2_tag	ACACTGACGACATGGTTCTACACCATGTTTGATCGTGAGGGG	DRH195 amplicon deeep sequencing
PPO1_AMPR_tag	TACGGTAGCAGAGACTTGGTCTCCATTCATCCCACATCCGG	DRH195 amplicon deeep sequencing
PPO2_AMPF2_tag	ACACTGACGACATGGTTCTACAGGGTATGCGTTTTCCTGCC	DRH195 amplicon deeep sequencing
PPO2_AMPR2_tag	TACGGTAGCAGAGACTTGGTCTCGCTTTCCATTCGCTCCAC	DRH195 amplicon deeep sequencing
PPO3_AMPF2_tag	ACACTGACGACATGGTTCTACAGCATGCGTTTACCTCCCATGT	DRH195 amplicon deeep sequencing
PPO3_AMPR3_tag	TACGGTAGCAGAGACTTGGTCTTCCACATACGGTCCACATTGC	DRH195 amplicon deeep sequencing
CsFAD2/F1_For	GAGATGAAGTATTTGTCCCAAAGCAG	Camelina event screening
CsFAD2/F1_Rev	GACGTTAAAGGCCAAGTA	Camelina event screening
CsFAD2/R1_For	ATGGGTGCAGGTGGAAGAATGC	Camelina event screening
CsFAD2/R1_Rev	TTGGTGGCGACGTAGTAGAAGCAGGAG	Camelina event screening
CsFAD2/R2_For	CACCGCAGTGTTTCAAACGCTCTATC	Camelina event screening
CsFAD2/R2_Rev	CTATGACCCAGACACCGGTTAGGAC	Camelina event screening
CsFAD2/R1_For2	CCACGCTCTCTCCTTTTGTGGC	Camelina event screening - R1E

## Sheet: Table S3
Table S3. Sequence datasets generated for this study.
Library Construction	Line	Source	Tissue	Library ID	BioSample	Total Reads
PerkinElmer NEXTFLEX Rapid XP DNA-Seq kit	SUN_F1A	DNA	leaf	21247Bue_SAT-AA	SAMN42178557	123784234
PerkinElmer NEXTFLEX Rapid XP DNA-Seq kit	SUN_F1B	DNA	leaf	21247Bue_SAT-AB	SAMN42178558	134537466
PerkinElmer NEXTFLEX Rapid XP DNA-Seq kit	SUN_R2A	DNA	leaf	21247Bue_SAT-AC	SAMN42178559	140548174
PerkinElmer NEXTFLEX Rapid XP DNA-Seq kit	SUN_R1A	DNA	leaf	21247Bue_SAT-AD	SAMN42178560	117803900
PerkinElmer NEXTFLEX Rapid XP DNA-Seq kit	SUN_R1B	DNA	leaf	21247Bue_SAT-AE	SAMN42178561	122387540
PerkinElmer NEXTFLEX Rapid XP DNA-Seq kit	SUN_R1C	DNA	leaf	21247Bue_SAT-AF	SAMN42178562	112543570
PerkinElmer NEXTFLEX Rapid XP DNA-Seq kit	SUN_R1D	DNA	leaf	21247Bue_SAT-AG	SAMN42178563	120314946
PerkinElmer NEXTFLEX Rapid XP DNA-Seq kit	SUN_R1E	DNA	leaf	21247Bue_SAT-AH	SAMN42178564	76496888
PerkinElmer NEXTFLEX Rapid XP DNA-Seq kit	SUN_ R1F	DNA	leaf	21247Bue_SAT-AI	SAMN42178565	102321142
PerkinElmer NEXTFLEX Rapid XP DNA-Seq kit	Suneson WT3-1	DNA	leaf	21247Bue_SAT-AJ	SAMN42178566	86160146
PerkinElmer NEXTFLEX Rapid XP DNA-Seq kit	SUN_F1A	DNA	leaf	23178Dch_SAT-AA	SAMN42178557	183408026
PerkinElmer NEXTFLEX Rapid XP DNA-Seq kit	SUN_F1B	DNA	leaf	23178Dch_SAT-AB	SAMN42178558	244054394
PerkinElmer NEXTFLEX Rapid XP DNA-Seq kit	SUN_R2A	DNA	leaf	23178Dch_SAT-AC	SAMN42178559	207362616
PerkinElmer NEXTFLEX Rapid XP DNA-Seq kit	SUN_R1A	DNA	leaf	23178Dch_SAT-AD	SAMN42178560	203194832
PerkinElmer NEXTFLEX Rapid XP DNA-Seq kit	SUN_R1B	DNA	leaf	23178Dch_SAT-AE	SAMN42178561	192271856
PerkinElmer NEXTFLEX Rapid XP DNA-Seq kit	SUN_R1C	DNA	leaf	23178Dch_SAT-AF	SAMN42178562	182459434
PerkinElmer NEXTFLEX Rapid XP DNA-Seq kit	SUN_R1D	DNA	leaf	23178Dch_SAT-AG	SAMN42178563	188628862
PerkinElmer NEXTFLEX Rapid XP DNA-Seq kit	SUN_R1E	DNA	leaf	23178Dch_SAT-AH	SAMN42178564	174501816
PerkinElmer NEXTFLEX Rapid XP DNA-Seq kit	SUN_ R1F	DNA	leaf	23178Dch_SAT-AI	SAMN42178565	223516562
PerkinElmer NEXTFLEX Rapid XP DNA-Seq kit	Suneson WT3-1	DNA	leaf	23178Dch_SAT-AJ	SAMN42178566	188074060
PerkinElmer NEXTFLEX Rapid XP DNA-Seq kit	SUN_DsRed_1.1a.1	DNA	leaf	23178Dch_SUN_AW	SAMN42178567	366831056
PerkinElmer NEXTFLEX Rapid XP DNA-Seq kit	SUN_DsRed_1.1c.1	DNA	leaf	23178Dch_SUN_AX	SAMN42178568	368007786
PerkinElmer NEXTFLEX Rapid XP DNA-Seq kit	SUN_DsRed_3.1a.1	DNA	leaf	23178Dch_SUN_AY	SAMN42178569	288519914
PerkinElmer NEXTFLEX Rapid XP DNA-Seq kit	SUN_DsRed_3.1b.1	DNA	leaf	23178Dch_SUN_AZ	SAMN42178570	323229720
PerkinElmer NEXTFLEX Rapid XP DNA-Seq kit	SUN_DsRed_5.1.1	DNA	leaf	23178Dch_SUN_BA	SAMN42178571	343475704
PerkinElmer NEXTFLEX Rapid XP DNA-Seq kit	SUN_DsRed_6.1a.1	DNA	leaf	23178Dch_SUN_BB	SAMN42178572	357667680
PerkinElmer NEXTFLEX Rapid XP DNA-Seq kit	SUN_DsRed_6.1b.1	DNA	leaf	23178Dch_SUN_BC	SAMN42178573	299241422
PerkinElmer NEXTFLEX Rapid XP DNA-Seq kit	DRH195_1c	DNA	leaf	23178Dch_DMR_AA	SAMN42178574	338039906
PerkinElmer NEXTFLEX Rapid XP DNA-Seq kit	DRH195_6b	DNA	leaf	23178Dch_DMR_AB	SAMN42178575	323247180
PerkinElmer NEXTFLEX Rapid XP DNA-Seq kit	DRH195_5	DNA	leaf	23178Dch_DMR_AC	SAMN42178576	271707810
PerkinElmer NEXTFLEX Rapid XP DNA-Seq kit	DRH195_7b	DNA	leaf	23178Dch_DMR_AD	SAMN42178577	299012826
PerkinElmer NEXTFLEX Rapid XP DNA-Seq kit	DRH195_10b	DNA	leaf	23178Dch_DMR_AE	SAMN42178578	264915222
PerkinElmer NEXTFLEX Rapid XP DNA-Seq kit	DRH195_13c	DNA	leaf	23178Dch_DMR_AF	SAMN42178579	323765974
PerkinElmer NEXTFLEX Rapid XP DNA-Seq kit	DRH195_2a	DNA	leaf	23178Dch_DMR_AG	SAMN42178580	510849400
PerkinElmer NEXTFLEX Rapid XP DNA-Seq kit	DRH195 WT-1	DNA	leaf	23178Dch_DMR_AH	SAMN42178581	266307530
PerkinElmer NEXTFLEX Rapid XP DNA-Seq kit	DRH195 WT-2	DNA	leaf	23178Dch_DMR_AI	SAMN42178582	231754836
PerkinElmer NEXTFLEX Rapid XP DNA-Seq kit	DRH195_EV_3c	DNA	leaf	23178Dch_DMR_AJ	SAMN42178583	349567400
PerkinElmer NEXTFLEX Rapid XP DNA-Seq kit	DRH195_EV_7b	DNA	leaf	23178Dch_DMR_AK	SAMN42178584	325211236
PerkinElmer NEXTFLEX Rapid XP DNA-Seq kit	DRH195_EV_11a	DNA	leaf	23178Dch_DMR_AL	SAMN42178585	338108604
PerkinElmer NEXTFLEX Rapid XP DNA-Seq kit	DRH195_EV_12a	DNA	leaf	23178Dch_DMR_AM	SAMN42178586	350285942
PerkinElmer NEXTFLEX Rapid XP DNA-Seq kit	DRH195_EV_14c	DNA	leaf	23178Dch_DMR_AN	SAMN42178587	343181406

## Sheet: Table S4
Table S4. Polyphenol oxidase gene family members annotated in DM and RH genome assemblies
PPO	DMv3.4 Protein ID	DMv6 Protein ID	RHv3 Hap1 Protein ID	RHv3 Hap2 Protein ID
StPPO1	PGSC0003DMP400051502	Soltu.DM.08G019140.1	RHC08H1G1767.2	NA
StPPO2-1	PGSC0003DMP400032951	Soltu.DM.08G019310.1	RHC08H1G1780.2	RHC08H2G1684.2
StPPO2-2	NA	NA	NA	RHC08H2G1682.2
StPPO2-3	NA	NA	NA	RHC08H2G1677.2
StPPO2-4	NA	NA	NA	RHC08H2G1678.2
StPPO3-1	PGSC0003DMP400032949	Soltu.DM.08G019330.1	RHC08H1G1782.2	RHC08H2G1685.2
StPPO3-2	NA	Soltu.DM.08G019320.1	NA	NA
StPPO4-1	PGSC0003DMP400032952	Soltu.DM.08G019300.1	RHC08H1G1779.2	RHC08H2G1676.2
StPPO4-2	NA	NA	NA	RHC08H2G1683.2
StPPO4-3	NA	NA	NA	RHC08H2G1681.2
StPPO5-1	PGSC0003DMP400032955	Soltu.DM.08G019220.1	RHC08H1G1773.2	NA
StPPO5-2	PGSC0003DMP400032962	Soltu.DM.08G019270.1	NA	NA
StPPO6	PGSC0003DMP400051503	Soltu.DM.08G019150.1	RHC08H1G1771.2	NA
StPPO7-1	PGSC0003DMP400032961	Soltu.DM.08G019210.1	RHC08H1G1772.2	NA
StPPO7-2	NA	Soltu.DM.08G019200.1	NA	NA
StPPO7-3	NA	Soltu.DM.08G019250.1	NA	NA
StPPO7-4	NA	Soltu.DM.08G019260.1	NA	NA
StPPO8	PGSC0003DMP400032948	Soltu.DM.08G019340.1	RHC08H1G1783.2	RHC08H2G1686.2
StPPO9	PGSC0003DMP400038895	Soltu.DM.02G018060.1	RHC02H1G1733.2	RHC02H2G1684.2

## Sheet: Table S5
Table S5. Summary of transformations in DRH195 using pTRANS_220d+sgRNA1/2
T-DNA Positivea	#Events with detectable edits	Editing efficiencyb
27	7	0.26
anumber of events confirmed by Cas9 PCR to contain T-DNA
bpercent of transgenic events with at least one target edited

## Sheet: Table S6
Table S6. Summary of noncanonical NAG and NGA off-target sites for sequences with equal to or less than 5 mismatches as detected by Cas-Offinder for potato and camelina Cas9 events.
	Mutations/No. NAG sites						Mutations/No. NGA sites
Line	mismatch=0	mismatch=1	mismatch=2	mismatch=3	mismatch=4	mismatch=5	mismatch=0	mismatch=1	mismatch=2	mismatch=3	mismatch=4	mismatch=5
DRH195_1c	NA	NA	NA	0/9	0/84	0/1079	NA	NA	NA	0/6	0/127	1/1838
DRH195_6b	NA	NA	NA	0/9	0/84	0/1079	NA	NA	NA	0/6	0/127	0/1838
DRH195_5	NA	NA	NA	0/9	0/84	0/1079	NA	NA	NA	0/6	0/127	0/1838
DRH195_7b	NA	NA	NA	0/9	0/84	0/1079	NA	NA	NA	0/6	0/127	1/1838
DRH195_10b	NA	NA	NA	0/9	0/84	0/1079	NA	NA	NA	0/6	0/127	1/1838
DRH195_13c	NA	NA	NA	0/9	0/84	0/1079	NA	NA	NA	0/6	0/127	4/1838
DRH195_2a	NA	NA	NA	0/9	0/84	0/1079	NA	NA	NA	0/6	0/127	0/1838
SUN_F1A	NA	0/6	0/41	0/53	0/281	0/1224	NA	NA	NA	0/9	0/107	0/1294
SUN_F1B	NA	0/6	0/41	0/53	0/281	0/1224	NA	NA	NA	0/9	0/107	0/1294
SUN_R2A	NA	NA	0/9	0/41	2/139	3/1565	NA	NA	0/5	0/37	5/532	57/6352
SUN_R1A	NA	NA	NA	0/2	0/5	0/119	NA	NA	NA	NA	0/6	0/117
SUN_R1B	NA	NA	NA	0/2	0/5	0/119	NA	NA	NA	NA	0/6	0/117
SUN_R1C	NA	NA	NA	0/2	0/5	0/119	NA	NA	NA	NA	0/6	0/117
SUN_R1D	NA	NA	NA	0/2	0/5	0/119	NA	NA	NA	NA	0/6	0/117
SUN_R1E	NA	NA	NA	0/2	0/5	0/119	NA	NA	NA	NA	0/6	0/117
SUN_R1F	NA	NA	NA	0/2	0/5	0/119	NA	NA	NA	NA	0/6	0/117
NA= no off-target site detected
